# Supplementary material for: Systematic Screening of Drosophila Deficiency Mutations for Embryonic Phenotypes and Orphan Receptor Ligands
Source: PLoS One. 2010 Aug 19;5(8):e12288. doi: 10.1371/journal.pone.0012288 (PMC2924397; doi:10.1371/journal.pone.0012288)
Supplement: Table S1 — Headings for columns A-D are self-evident or are explained in the paper text. For the other columns, ‘m’ (column E) refers to whether a Df is molecularly mapped. ‘o’ (column F) is the suggested order of kit screening, where (1) is the collection of Dfs that are mild, moderate, or severe and are balanceable over GFP, (2) is the collection of Dfs that are balanceable over GFP but may be redundant with (1), (3) are Dfs that can't be balanced over GFP, and (4) are very severe Dfs that are only marginally screenable. Mild Dfs are those which have a normal BP102 ladder and normal overall body wall structure; moderate Dfs are those which have some visible abnormalities in the CNS axon ladder; severe Dfs are those which have a disorganized CNS but still contain large numbers of axons; very severe Dfs are those which have highly disorganized CNS structure usually with few axons and overall structure of the embryo is abnormal. Annotation of lines as DK1, DK2, and DK3 refers to the old (2002) Df kit from the Bloomington Stock Center, not the new molecularly mapped kit. ‘Notes on lines’ (column G) contains useful information about the Dfs and the reasons for their incorporation into the kit; it also contains instructions for screening nonbalanceable Df lines, and notes on regions covered only by Dfs that cannot be screened. ‘Further notes on mapping’ (column H) contains complementation data and overlap information from the old Bloomington kit. (0.10 MB XLS) [file pone.0012288.s001.xls]

## Sheet: Sheet1
cytology	BL#	name	phenotype	m	o	(m:molecularly mapped? o:order of screening) notes on lines	further notes on mapping, etc.
chromosome 1
1A1;1B4-6	722	Df(1)260-1	severe	no	1	replacement for DK1 1329 (unbalanceable)
1B5;1B8	9052	Df(1)ED6396	moderate	yes	1	replacement for DK1 1329,1546 (unbalanceable)
1B8;1B14						gap (134 kb)
1B14;1E1	9053	Df(1)ED6443	mild	yes	1	replacement for DK1 1329,1546 (unbalanceable)
1D2;1E3	8030	Df(1)ED404	mild	yes	1	replacement for DK1 1329,1546 (unbalanceable)
1E3;2B12	933	Df(1)A94	mild	no	1	replacement for DK1 1329,1546 (unbalanceable); ~300 kb to 9054
2B12;2C2-4						gap + unscreenable region; 9299 (2B14;2F5) is undissectable
2C2-4;2E2-3	2986	Df(1)Pgd35	mild	no	1	replacement for DK1 1546 (unbalanceable)
2E1;3A2	9054	Df(1)ED6574	very severe	yes	4	replacement for DK1 936; ~140 kb screenable only with this Df
2F6;3C5	935	Df(1)JC19	moderate	no	1	DK1
3C3;3E2	25059	Df(1)BSC531	very severe	yes	4	replacement for DK1 729; C5;C11 is problem region not covered by other Dfs
3C11;3E4	939	Df(1)dm75e19	mild	no	1	DK1
3D4-5;3F7-8	1877	Df(1)GA102	severe	no	1	replacement for DK1 940
3E8;4F11-12	941	Df(1)HC244	mild	no	1	replacement for DK1 940
4C15-16;5A1-2	944	Df(1)JC70	mild	no	1	DK1
4F10;5A2	7708	Df(1)Exel6234	mild	yes	2	fills a potential DK1 gap; homozygotes are viable
5A2;5A6	7709	Df(1)Exel6235	mild	yes	1	fills a DK1 gap
5A6;5A8-9						gap
5A8-9;5C5-6	945	Df(1)C149	mild	no	1	DK1	945/946: definite overlap
5C2;5D5-6	946	Df(1)N73	mild	no	1	DK1
5C3-10;6C3-12	5281	Df(1)dx81	severe	no	3	DK1; line is C(1)+Dp; cross males to FM7GFP, then cross female progeny back to FM7GFP males
5F3;6D3	9212	Df(1)ED6849	mild	yes	1	fills a potential DK1 gap
6C12;6D8	9625	Df(1)ED6878	mild	yes	1	new DK1
6D8;6E2						gap
6E2;7A6	3196	Df(1)Sxl-Bt	severe	no	1	DK1
6E4-5;7A6	947	Df(1)HA32	moderate	no	2	redundant with 3196?
7A5-6;7B8-C1	726	Df(1)ct268-42	moderate	no	1	replacement for DK1 948
7B2-4;7C3-4	3221	Df(1)ct4b1	mild	no	1	DK1
7B7;7E2	6698	Df(1)hl-a	severe	no	3	C(1)+Dp; Df chromosome is Bar; cross males to FM7GFP, then cross female progeny back to FM7GFP males
7D1;7D5-6	949	Df(1)C128	moderate	no	1	DK1
7D6;7F1	26514	Df(1)BSC662	very severe	yes	4	D6-E11 only has vs and unbalanceable lines
7D12-13;7E3-4	1879	Df(1)GE202	severe	no	3	line is C(1)+Dp; cross males to FM7GFP, then cross female progeny back to FM7GFP males
7E11;8A2	25426	Df(1)BSC592	severe	yes	1	replacement for DK1 951
7F7;8B4	25702	Df(1)BSC627	severe	yes	1	replacement for DK1 951; 20 kb gap between 25702 and 8033	only ~20 kb separate 25702 and 8033
8B6;8C13	8033	Df(1)ED6957	mild	yes	1	replacement for DK1 3651 (undissectable)
8C10;8E1-2	3689	Df(1)18.1.15	mild	no	1	replacement for DK1 3651 (undissectable)
8E;9C-D	952	Df(1)C52	mild	no	1	DK1
9B1-2;10A1-2	954	Df(1)v-L15	moderate	no	1	DK1
9F13;10A5	6219	Df(1)v-L1	mild	no	1	replacement for DK1 3560 (undissectable); might be ~250 ib to beginning of 9054
10A5;10A7						gap
10A7;10B17	956	Df(1)RA37	very severe	no	4	replacement for 3560; 956 is unbalanceable over FM7GFP, screen in cross
10B8;10C10	9154	Df(1)ED7067	moderate	yes	1	replacement for 3560
10C1-2;11A1-2	959	Df(1)HA85	severe	no	1	DK1
11A1;11B14	9217	Df(1)ED7161	moderate	yes	1	replacement for DK1 962 (undissectable); <2 kb gap between 9217 and 8898
11B15;11E8	8898	Df(1)ED7170	mild	yes	1	replacement for DK1 962 (undissectable)
11D-E;12A1-2	967	Df(1)C246	mild	no	1	DK1
12A1-2;12A3-10						possible gap, not tested yet by Bloomington
12A3-10;12E9	727	Df(1)g	moderate	no	1	DK1; Df chromosome is Bar
12D2-E1;13A2-5	998	Df(1)RK2	severe	no	1	DK1
12F5-6;13A9-B1	1039	Df(1)RK4	mild	no	3	DK1;has a Dp and must be screened in cross to FM7GFP
13B1;13C3	8035	Df(1)ED7294	mild	yes	1	fills a DK1 gap
13B5-6;13E1-2	7339	In(1)AC2[L]AB[R]	mild	no	1	DK1; complex, also has another deletion 9D5-E1;9E7-E8
13E1;13F17	9220	Df(1)ED7344	moderate	yes	1	fills a DK1 gap; 800 kb to next mol. Mapped Df, 8954
13F1;14B1	3347	Df(1)sd72b	mild	no	1	DK1	3347/2099 overlap not tested yet
14A;15D	2099	Df(1)XR38	mild?	no	3	DK1; has a Dp and must be screened in cross to FM7GFP; whole region is messy
14B8;14C1	125	Df(1)4b18	mild	no	2	DK1; very small
14B13;15A9	3217	Tp(1;2)r[+]75c	mild?	no	3	DK1; must be screened in a complex cross involving chrs. 1 and 2
14C5-6;15B1	5272	Df(1)r-D1	severe?	no	3	DK1; line is C(1)+Dp; cross males to FM7GFP, then cross female progeny back to FM7GFP males
15A1;15E3	8954	Df(1)ED7374	mild	yes	1
15D3;16A4-6	4741	Df(1)B25	severe	no	1	DK1	2099/4741 overlap not tested yet
16A2;16C7-10	4953	Df(1)BK10	moderate	no	1	DK1	4741/4953 definite overlap
16C;16F	6217	Df(1)RR79	moderate	no	1	DK1	4953/6217 overlap not tested yet
16C1;16F6	25737	Df(1)BSC647	mild	yes	1	replacement for DK1 970 + gap; 600 kb to 9350, next non-vs line
16F7;17A8	24376	Df(1)BSC352	very severe	yes	4	replacement for DK1 970 + gap
17A3;17D6	26568	Df(1)BSC716	very severe	yes	4
17B1;18B2	25419	Df(1)BSC585	very severe	yes	4	redundant with others in this region
17D1;18C1	9350	Df(1)ED7424	severe	yes	1
18A3;18C2	8951	Df(1)ED7441	mild	yes	1	fills a DK1 gap
18B7;18C8	7768	Df(1)Exel7468	mild	yes	1	replacement for DK1 971; overlaps with 23171
18C8;18D3	23171	Df(1)BSC275	mild	yes	1	replacement for DK1 971; 60 kb gap to 9059
18D10;19A2	9059	Df(1)ED7620	severe	yes	1	replacement for DK1 971, DK1 972
18D13;18F2	7721	Df(1)Exel6253	moderate	yes	2	DK1; redundant with 9059 but has milder phenotype	7721/972 overlap not tested yet
18F2;19D1	25420	Df(1)BSC586	moderate	yes	1	replacement for DK1 972
19C4;19E4	25736	Df(1)BSC646	very severe	yes	4	replacement for DK1 972
19E1;19F4	25701	Df(1)BSC626	very severe	yes	4	replacement for DK1 972; ~850 kb screenable only with these 2 Dfs
19F3;20A4	25422	Df(1)BSC588	mild	yes	1	replacement for DK1 972
20A1;20C1	7723	Df(1)Exel6255	mild	yes	1	replacement for DK1 972; 40 kb gap to 9346
20C3;20F1	9346	Df(1)ED14021	severe	yes	1	replacement for DK1 972
chromosome 2
21A1;21B7-8	3638	Df(2L)net-PMF	mild	no	1	DK2	3638/6283 definite overlap
21B7-C1;21C2-3	6283	Df(2L)BSC4	mild	no	1	DK2	6283/8672 definite overlap
21B8;21C4	8672	Df(2L)BSC106	mild	yes	1	DK2
						minimized gap defined by Bloomington; using BSC107 instead of BSC16 may reduce it (K.C.)
21C3-4;21C6-8	6608	Df(2L)BSC16	mild	no	1	DK2	6608/3084 definite overlap
21D1-2;22B2-3	3084	Df(2L)ast2	moderate	no	3	DK2; overlaps with 6608; not balanceable over CyOarmGFP?, screen BL stock	3084/3133 definite overlap
22A2-3;22D5-E1	3133	Df(2L)dp-79b	moderate	no	3	DK2; unbalanceable over CyOarmGFP?, screen BL stock	3133/7144 definite overlap
22D2-3;22F1-2	7144	Df(2L)BSC37	mild	no	1	DK2
						gap;contains dpp; reducible to its minimum extent using Exel7010 and ED136 (K.C.)
22E4-F2;22F3-23A1	6648	Df(2L)dpp[d14]	mild	no	1	DK2	6648/90 definite overlap
22F3-4;23C3-5	90	Df(2L)C144	mild?	no	3	DK2; unbalanceable over CyOGFP, screen BL stock; hard to identify Df/Df	90/1567 definite overlap
23C1-2;23E1-2	1567	Df(2L)JS17	mild	no	1	DK2	1567/6875 definite overlap
23C5-D1;23E2	6875	Df(2L)BSC28	mild	no	1	DK2	6875/6965 definite overlap
23E5;23F4-5	6965	Df(2L)BSC31	mild	no	1	DK2;overlaps with 6875	6965/6507 definite overlap
23F3-4;24A1-2	6507	Df(2L)drm-P2	severe	no	1	DK2	6507/5330 definite overlap
24A2;24D4	5330	Df(2L)ed1	severe	no	1	DK2	5330/693 definite overlap
24D4;24F3	23680	Df(2L)BSC295	severe	yes	1	replacement for part of 693; 22 kb gap to 9270
24F4;25A7	9270	Df(2L)ED250	mild	yes	1	DK2
25A1;25C3	8470	Df(2L)BSC51	moderate	yes	3	can't be balanced over CyOGFP; screen BL stock; 14 kb gap to 8674
25C4;25C8	8674	Df(2L)BSC109	mild	yes	1	DK2
25C8;25D5	7497	Df(2L)Exel6011	mild	yes	1	DK2; dorsal closure phenotype	7497/781 definite overlap
25D5;25E6	7498	Df(2L)Exel6012	moderate	yes	1	replacement for part of 781, a very severe DK2 line
25E5;25F3	9560	Df(2L)BSC169	mild	yes	1	replacement for part of 781
25F2;25F5	7499	Df(2L)Exel6013	mild	yes	1	replacement for part of 781
25F5;26B5	9272	Df(2L)ED347	mild	yes	1	replacement for part of 781, and part of 490/6299 region; 6 kb gap to 7501
26B5;26B11-C1	7501	Df(2L)Exel6015	mild	yes	1	for screening 490/6299 region; 30-90 kb gap to 7800
26C2;26C3	7800	Df(2L)Exel9038	mild	yes	1	for screening 490/6299 region
26C3;26D3-E1						unscreenable; minimum gap defined by 8903 (26C3;26D1) which is undissectable
26D3-E1;26F4-7	6338	Df(2L)BSC7	severe	no	1	DK2	6338/6374 definite overlap
26D10-E1;27C1	6374	Df(2L)BSC7	moderate	no	1	DK2
						possible gap; ED7007 and BSC108 cover the interval if gap exists (K.C.)
27C2-3;27C4-5	5420	Df(2L)Dwee1-W05	mild	no	1	DK2
27C4;27D4	7802	Df(2L)Exel7029	mild	yes	1	replacement for part of DK2 2414, a very severe DK2 line; 20 kb gap to 23676
27D6;27F2	23676	Df(2L)BSC291	very severe	yes	4	replacement for part of 2414; ~320 kb screenable only with this Df
27F2;28A3	7804	Df(2L)Exel7031	mild	yes	1	replacement for parts of 2414 and 4956, a vs DK2 line
27F4;28C4	9274	Df(2L)ED499	mild	yes	1	replacement for parts of 2414 and 4956
28A4-B1;28D3-9	7147	Df(2L)BSC41	moderate	no	1	DK2
28C3;28D3	9502	Df(2L)BSC142	moderate	yes	2	DK2; redundant with 7147?
						gap; reducible by using Exel7034 or ED522 (K.C.)
28DE;28DE	140	Df(2L)Trf-C6R31	mild	no	1	DK2	140/179 definite overlap
28E4-7;29B2-C1	179	Df(2L)TE29Aa-11	moderate	no	1	DK2
28F5;29B1	8836	Df(2L)BSC111	mild	yes	1	DK2; might be redundant with 179; 78 kb gap to 7809
29B1;29C1						unscreenable; minimum gap defined by 9298 (29B4;29C3) which is undissectable
29C4;29D5	7809	Df(2L)Exel7038	mild	yes	1	for screening DK2 2892 region; 2892 is undissectable
29D3;29E2	9643	Df(2L)BSC215	mild	yes	1	for screening DK2 2892 region; 2892 is undissectable
29D5;29F1	7810	Df(2L)Exel7039	moderate	yes	1	for screening DK2 2892 region; 2892 is undissectable
29F1;29F6	7811	Df(2L)Exel7040	moderate	yes	1	for screening DK2 2892 region; 2892 is undissectable
29F5;30B12	8906	Df(2L)ED678	severe	yes	1	for screening DK2 2892 region; 2892 is undissectable
30B10;30C1	7812	Df(2L)Exel7042	moderate	yes	1	for screening DK2 2892 region; 2892 is undissectable
30C1;30C3-5						unscreenable; minimum gap defined by 7507 (30C1;30C9, 160 kb) which is undissectab
30C3-5;30F1	6478	Df(2L)BSC17	mild	no	1	DK2
30F1;30F4-5						unscreenable; gap defined by 1045, which is undissectable and spans 6478,8469
30F5;31B1	8469	Df(2L)BSC50	very severe	yes	4	DK2; Notch-like phenotype; ~220 kb screenable only with this Df
31B1;31D9	9503	Df(2L)BSC143	mild	yes	1	DK2
31D9;31E3						unscreenable; gap (~100 kb) defined by 6904 (31D;31F2) which is undissectable
31E3;31F5	7999	Df(2L)Exel7048	mild	yes	1	for screening DK2 1045/3366 region; both are undissectable
31F4;32A5	8043	Df(2L)ED746	mild	yes	1	for screening DK2 1045/3366 region; both are undissectable
32A1-2;32C5-D1	7142	Df(2L)BSC32	moderate	no	1	DK2
32C1;32C5	9505	Df(2L)BSC145	moderate	yes	1	DK2
32C5;32D1						minimized gap defined by Bloomington; contains ~3 genes (K.C.)	Df J39 covers this gap (K.C.)
32D1;32D4-E1	7143	Df(2L)BSC36	mild	no	1	DK2	7143/5869 definite overlap
32D1;32F1-3	5869	Df(2L)FCK-20	mild	no	1	DK2	5869/3079 definite overlap
32F1-3;33F1-2	3079	Df(2L)Prl	severe	no	1	DK2
33E9;34A7	7420	Df(2L)ED778	moderate	yes	1	fills a DK2 gap
34A3;34B7-9	6999	Df(2L)BSC30	very severe	no	4	A7;B4, the region screenable only by examining this Df is ~125 kb.
34B4;34C4	9594	Df(2L)BSC159	mild	yes	3	DK2; covers a Minute,stock maintained over a Dp, screen BL stock.
34B12-C1;35B10-C1	3138	Df(2L)b87e25	mild	no	1	DK2
35B4;35D4	6244	Df(2L)TE35BC-24	mild	no	1	for screening DK2 3588/1491 region; both are undissectable
35D1-2;35E2	6085	Df(2L)Sco[rv14]	very severe	no	4	for screening DK2 3588/1491 region; both are undissectable
35D6;35E2	7521	Df(2L)Exel6038	mild	yes	1	for screening DK2 3588/1491 region; both are undissectable
35E1;35F1	23678	Df(2L)BSC293	mild	yes	1	for screening DK2 3588/1491 region; both are undissectable; 100 kb gap to 23678
35F12;36A10	24113	Df(2L)ED1102	mild?	yes	3	for screening DK2 3588/1491 region; screen BL stock, can't be balanced over CyOarmGFP
36A1;36A12	7833	Df(2L)Exel7066	mild	yes	1	for screening DK2 3588/1491 region; both are undissectable
36B1;36C9	7835	Df(2L)Exel8036	mild	yes	1	fills gap covered only by 2583, a vs DK2 line
36C2-4;37B9-C1	420	Df(2L)TW137	severe	no	1	DK2; BL stock has a Dp, but seems to be balanceable over CyOGFP	420/567 definite overlap
36C8;36E3	9507	Df(2L)BSC148	mild	yes	1	a milder version of part of 420, without the Dp
36E3;36F2	23156	Df(2L)BSC256	mild	yes	1	a milder version of part of 420, without the Dp
36E5;36F5	7840	Df(2L)Exel8038	severe	yes	1	few axons, delayed; would be hard to screen for fusion protein staining
36F5;36F10	9508	Df(2L)BSC149	severe	yes	1	few axons, delayed; would be hard to screen for fusion protein staining; same phenotype as 7840	10 kb overlap w/ 7840
36F7;37C5	8935	Df(2L)ED1203	severe	yes	1	7840, 9508, 8935 replace 24115, which is very severe, and 24466, which is redundant with 8935
37C5;37E3	9174	Df(2L)ED1231	moderate	yes	1
37D7;37F2	7849	Df(2L)Exel8041	moderate	yes	1	robo-iike phenotype
37F2;38A3	7526	Df(2L)Exel6044	very severe	yes	4	narrows down very severe phenotype of 24116
38A3;38A7	7527	Df(2L)Exel6045	mild	yes	1
38A7;38B2	7850	Df(2L)Exel7077	mild	yes	1
38B4;38F5	9269	Df(2L)ED1315	moderate	yes	1	for screening DK2 167 region; 167 is undissectable	13 kb gap between 7850 and 9269
38D1;38F5	9175	Df(2L)ED1317	mild	yes	2	redundant with 9269, but screened for 1D4
38F3;39A2	7853	Df(2L)Exel7080	mild	yes	1	for screening DK2 167 region; 167 is undissectable
39A2;39B4	7529	Df(2L)Exel6047	mild	yes	1	for screening DK2 167 region; 167 is undissectable
39B4;39D1	7530	Df(2L)6048	mild	yes	1	for screening DK2 167 region; 167 is undissectable
39D1-39E3						unscreenable; gap defined by 7855(39D1;39E6) and 8670(D5;E2), which are undissectable
39E3;40A5	9340	Df(2L)ED1466	mild	yes	1	for screening DK2 167 region; 167 is undissectable
39E7;40D3	7531	Df(2L)Exel6049	mild	yes	1	DK2
40A5;40E5	9510	Df(2L)BSC151	mild	no	1	DK2
h35;h38L	4959	Df(2L)C'	mild	no	1	DK2
						centromere
h42-h43;42A2-3	749	In(2R)bw[VDe2L]Cy[R]	mild	no	3	DK2; screen BL stock; can't be balanced over CyOGFP	749/1007 overlap not tested yet
h46;41C1-6	8475	Df(2R)Nipped-D	mild	no	1	substitute for DK2 739 which can't be screened
42A1-2;42E6-F1	1007	Df(2R)nap9	mild	no	1	DK2	1007/1888/3368 definite overlap
42E1;43D3	9062	Df(2R)ED1673	moderate	yes	1	replacement for 1888, 3368,vs and poorly mapped DK2 lines
42F3;43E12	7858	Df(2R)Exel7092	mild	yes	1	replacement for 1888, 3368
43E4;44B5	8941	Df(2R)ED1725	moderate	yes	1	replacement for 1888, 3368
43F;44D3-8	198	Df(2R)H3C1	severe	no	1	DK2	198/201 definite overlap
44B8;44E3	9276	Df(2R)ED1742	very severe	yes	4	replacement for 1888, 3368; 600 kb; very severe problem region may be 44D3;44E2
44E2;45A1	26501	Df(2R)BSC268	mild	yes	1	interesting motor axon phenotype; need to check muscles 11-09; allows deletion of 9157, 44D5;45B4, which is vs
44F10;45D9-E1	3591	Df(2R)Np5	mild	no	1	DK2	3591/4966/6917 definite overlap
45A6-7;45E2-3	4966	Df(2R)w45-30n	mild	no	1	DK2
45D3-4;45F2-6	6917	Df(2R)BSC29	mild	no	1	DK2
45F5-6;46C4-7	6864	Df(2R)01D099Y-M073	moderate	no	1	for screening DK2 1702/1743 region; both are undissectable
45F6;46B12	9410	Df(2R)BSC132	mild	yes	1	DK2
46C4-7;46E1						unscreenable; minimum gap defined by 1545(46C3-4;46C9-11) which is undissectable
46E1;46F3	23686	Df(2R)BSC303	mild	yes	1
46F1;47A9	23666	Df(2R)BSC281	mild	yes	1
47A7;47C6	9277	Df(2R)ED2098	very severe	yes	4	replacement for DK2 447; has a better phenotype; C1;C6 may be problem area, only 80 kb
47A10;47C1	8909	Df(2R)ED2076	severe?	yes	1	within 9277, but better phenotype?
47C6;47F8	9344	Df(2R)ED2155	moderate	yes	1	replacement for DK2 447; has a better phenotype
47D3;48B2	190	Df(2R)en-A	very severe	no	4	DK2; problem region F8;F13 is only 60 kb	190/1145 definite overlap
47F13;48B6	8911	Df(2R)ED2222	severe	yes	1
48A3-4;48C6-8	1145	Df(2R)en30	mild	no	1	DK2; has a Dp but can be balanced over CyOGFP	1145/7145 overlap not tested yet
48C5-D1;48D5-E1	7145	Df(2R)BSC39	mild	no	1	DK2	7145/7146/4960 overlaps not tested yet
48E;49A	4960	Df(2R)CB21	moderate	no	1	DK2	4960/5879 definite overlap
48E1-2;48E2-10	7146	Df(2R)BSC40	moderate	no	1	DK2
48E12-F4;49A11-B6	5879	Df(2R)BSC3	moderate	no	1	DK2	5879/754 definite overlap
49A4-13;49E7-F1	754	Df(2R)vg-C	moderate	no	1	DK2
49E6;49F1	7544	Df(2R)Exel6062	mild	yes	1	for screening DK2 442 region;442 is undissectable
49F1-F10						unscreenable region; 7871(49F1-F10) is undissectable
49F10;50A1	7872	Df(2R)Exel7124	mild	yes	1	for screening DK2 442 region;442 is undissectable
49F15-16;50A15-B2	9401	Df(2R)cnn	moderate	no	1	for screening DK2 442 region; 442 is undissectable
50A15-B2;50C20-23						gap+ unscreenable region; 7873(50C5;C9) and 24407 (50C6;D2) are undissectable
50C20-23;50D4-7	8114	Df(2R)50C-38	very severe	no	4	for screening DK2 442 region; 442 is undissectable
50D4;50E4	7875	Df(2R)Exel7130	mild	yes	1	DK2; 160 kb from end of 7873 to beg of 7875
50E4;50E6	7876	Df(2R)Exel7131	mild	yes	1	DK2; 8 kb from end of 7875 to beg of 7876	7876/6455 definite overlap
50E6-F1;51E2-4	6455	Df(2R)BSC11	moderate	no	3	DK2; screen BL stock; can't be balanced over CyOGFP
51E2;51E11	7879	Df(2R)Exel7135	mild	yes	1	for screening DK2 3518 region; 3518 is undissectable
51E11;51F13						gap+unscreenable region;minimum gap defined by 7880(51F11;F12) which is undissectable	6763,9064,8914,6764 also undissectable
51F13;52F8-9	3517	Df(2R)Jp4	very severe	no	4	for screening DK2 3518 region; 3518 is undissectable
52A4;52B5	7750	Df(2R)Exel6285	moderate	yes	1	for screening DK2 3518 region; 3518 is undissectable; 220 kb from end of 7879 to beg of 7750
52A13-B3;52F10-11	3519	Df(2R)Jp5	severe	no	1	for screening DK2 3518 region; 3518 is undissectable
52F5-9;52F10-53A1	3520	Df(2R)Jp8	mild	no	1	DK2
52F6;53C3	7545	Df(2R)Exel6063	mild	yes	1	fills a DK2 gap
53A4;53C4	7886	Df(2R)Exel7142	mild	yes	1	fills a DK2 gap
53C4;53C11						gap + unscreenable region (180 kb); 7888(53C8;D2) is undissectable
53C11;53D11	7546	Df(2R)Exel6064	mild	yes	1
53D11;53F8	9278	Df(2R)ED2747	severe	yes	1
53D14;54A1	24356	Df(2R)BSC331	severe	yes	1
53F8;54B6	7548	Df(2R)Exel6066	moderate	yes	1
54B2;54B17	9596	Df(2R)BSC161	mild	yes	1	DK2
54B16;54C3	24379	Df(2R)BSC355	mild	yes		fills a DK2 gap
54C3;54C8-D1						gap; 180 kb between end of 24379 and beginning of 7891
54C8-D1;54E2-7	7441	Df(2R)BSC45	mild	no	1	DK2
54D1-2;54E5-7	6779	Df(2R)14H10Y-53	mild	no	1	DK2
54E1;54E9	7891	Df(2R)Exel7150	mild	yes	1	for screening DK2 6780/1547 region; both are undissectable 110 kb to beginning of 24987
54E8;54F3-4	6778	Df(2R)02B10W-08	mild	no	1	for screening DK2 6780/1547 region; both are undissectable
54F3-4;55A1						gap + unscreenable region; 3120 (54F6-55A1;55C1-3), and 24362(54F1;55B1) are undissectable
55A1;55B7	24987	Df(2R)BSC483	mild	yes	1	13 kb gap to 9413
55B8;55E3	9413	Df(2R)ED3636	moderate	yes	1	for screening DK2 6780/1547 region; both are undissectable
55B9;55C1	7893	Df(2R)Exel7153	mild	yes	2	for screening DK2 6780/1547 region; redundant with 9413
55C2;56C4	8918	Df(2R)ED3683	severe	yes	1	for screening DK2 6780/1547 region
55D2-E1;56B2	6146	Df(2R)PC66	mild	no	2	for screening DK2 6780/1547 region; redundant with 8918
56A1;56B5	7550	Df(2R)Exel6068	mild	yes	2	redundant with 8918, but has a milder phenotype
56B5;56C11	7551	Df(2R)Exel6069	severe	yes	1	replacement for DK2 757, which is marginally screenable
56C4;56D6-10	6866	Df(2R)BSC26	moderate	no	1	DK2
						minimized gap defined by Bloomington; using BSC135 instead of BSC26 may reduce it (K.C.)	~6 genes in minimum gap (K.C.)
56D7-E3;56F9-12	6647	Df(2R)BSC22	severe	no	1	DK2	6647/7896 definite overlap
56F9-17;57D11-12	3467	Df(2R)AA21	moderate	no	1	DK2; our work shows this is Sdc-, so actual right break is 57E1-6	3467/5246 definite overlap
56F11;56F16	7896	Df(2R)Exel7162	mild	yes	2	DK2;redundant with 3467?	7896/6609 definite overlap
56F12-14;57A4	6609	Df(2R)BSC19	mild	no	2	DK2;redundant with 3467?, has interesting SNa phenotype	6609/3467 definite overlap
57E1;57F3	7556	Df(2R)Exel6076	severe	yes	1
57F2;58A1	5764	Df(2R)XE-2900	mild	no	1	replacement for DK2 5246
57F6;57F10	8942	Df(2R)ED3923	mild	yes	1	replacement for DK2 5246; has a better phenotype
57F10;58D4	9158	Df(2R)ED3943	moderate	yes	1	replacement for DK2 5246; has a better phenotype
58D1-2;59A	282	Df(2R)X58-12	moderate	no	1	DK2	282/3909 definite overlap
59B;59D8-E1	3909	Df(2R)59AD	mild	no	1	DK2
59C3;59D2	7906	Df(2R)Exel7177	mild	yes	1	for screening 7273/1682 region;both are undissectable; 90 kb gap to 7908
59D5;59D10	7908	Df(2R)Exel7178	mild	yes	1	for screening 7273/1682 region;both are undissectable; 670 kb to 24380, next non-vs line; 150 kb gap to 7909
59E3;59F6	7909	Df(2R)Exel7180	very severe	yes	4	Df is 130 kb; 390 kb to beginning of 24380
59F5;60B6	9424	Df(2R)BSC156	?	yes	3	can't be balanced over CyOGFP; screen BL stock
60B1-3;60B8						gap
60B8;60C4	24380	Df(2R)BSC356	mild	yes	1
60B12;60C4	7912	Df(2R)Exel7184	mild	yes	1	fills a DK2 gap
60C4;60C7	7561	Df(2R)Exel6082	mild	yes	1	fills a DK2 gap
60C5-6;60D9-10	2604	Df(2R)Px2	mild	no	1	DK2
60C8;60E8	9069	Df(2R)ED4065	moderate	yes	1	DK2
60E2-3;60E11-12	2471	Df(2R)M60E	mild	no	3	DK2; screen BL stock; can't be balanced over CyOGFP	2471/4961 definite overlap
60F1;60F5	4961	Df(2R)Kr10	very severe	no	4	DK2
chromosome 3
61A;61D3	2577	Df(3L)emc-E12	mild	no	1	DK3	2577/439 definite overlap
61C5-8;62A8	439	Df(3L)Ar14-8	mild	no	1	DK3	439/7566 definite overlap
62A2;62A7	7566	Df(3L)Exel6087	mild	yes	1	DK3
62A7;62A10-B1						gap
62A10-B1;62D2-5	600	Df(3L)Aprt-1	moderate	no	1	DK3	600/2400 defnite overlap
62B4-7;62D5-E5	2400	Df(3L)R-G7	mild	no	1	DK3	2400/6755 definite overlap
62E8;63B5-6	6755	Df((3L)BSC23	mild	no	1	DK3	6755/3650 definite overlap
62F;63D	3650	Df(3L)M21	moderate	no	3	DK3; screen BL stock; can't be balanced over TM3GFP	3650/3649 overlap not tested yet
63C2;63F7	3649	Df(3L)HR119	mild	no	1	DK3	3649/463 definite overlap
63E6-9;64A8-9	463	Df(3L)GN34	moderate	no	1	DK3
64A1;64A7	24393	Df(3L)BSC369	moderate	yes	1	replacement for 8060, a very severe Df; 54 kb gap to 24394
64A10;64B1	24394	Df(3L)BSC370	very severe	yes	4	replacement for 8060, a very severe Df; screen BL stock; can't be balanced over TM3GFP
64A12;64B12	8062	Df(3L)ED4342	severe	yes	1	for screening DK3 3686 region; 3686 is undissectable
64B5;64B11	7580	Df(3L)Exel6101	mild	yes	2	for screening DK3 3686 region; 3686 is undissectable; redundant with 8062, but has a better phenotype
64B9;64C13	8061	Df(3L)ED210	mild	yes	1	for screening DK3 3686 region; 3686 is undissectable
64C;65C	3096	Df(3L)XD198	severe	no	3	DK3; screen BL stock; can't be balanced over TM3GFP	3096/4393 definite overlap
65A2;65E1	4393	Df(3L)XD198	mild	no	1	DK3	4393/6867 definite overlap
65D4-5;65E4-6	6867	Df(3L)BSC27	mild	no	1	DK3
65E4-6;65E10-F1						minimized gap defined by Bloomington	~12 genes in gap
65E10-F1;65F2-6	6964	Df(3L)BSC33	mild	no	1	DK3
65F7;66A4	7929	Df(3L)Exel8104	mild	yes	1	for screening DK3 1420 region; 1420 is undissectable
66A1-12;66B	8619	Df(3L)Hn	severe	no	1	for screening DK3 1420 region; 1420 is undissectable
66A17-20;66C1-5	5877	Df(3L)ZP1	moderate	no	1	DK3	5877/1541 overlap not tested yet
66B8-9;66C9-10	1541	Df(3L)66C-G28	mild	no	1	DK3	1541/6460 definite overlap
66B12-C1;66D2-4	6460	Df(3L)BSC13	mild	no	1	DK3
66C12;66D8	24413	Df(3L)BSC389	severe	yes	1	fills a DK3 gap; 85 kb gap to 25687
66D10;66E1	25687	Df(3L)BSC612	severe	yes	1	fills a DK3 gap
66D12;66E6	8702	Df(3L)ED4414	mild	yes	1	fills a DK3 gap
66E1-6;66F1-6	4500	Df(3L)Scf-R6	mild	no	1	DK3	4500/7079 definite overlap
66F1-2;67B2-3	7079	Df(3L)BSC35	severe	no	1	DK3
67B1;67B5	8970	Df(3L)BSC118	mild	yes	1	for screening DK3 997 region; 997 is undissectable; 23 kb gap to 24415
67B7;67C5	24415	Df(3L)BSC391	mild	yes	1	fills a DK3 gap
67B10;67C5	7593	Df(3L)Exel6144	mild	yes	1	for screening DK3 997 region; 997 is undissectable
67C2-4;67C8-10	7442	Df(3L)BSC46	mild	no	1	for screening DK3 997 region; 997 is undissectable
67C7;67D5	23668	Df(3L)BSC283	moderate	yes	1	fills a DK3 gap
67C7;67D10	26525	Df(3L)BSC673	mild	yes	1	fills 130 kb distal to 23668, leaving a 180 kb gap to 9355. 26525 has some ISNb bypass
67D10;67E2						gap, ~180 kb
67E2;68A7	9355	Df(3L)ED4457	moderate	yes	1	for screening DK3 997 region; 997 is undissectable
67E3-7;68A2-6	6471	Df(3L)BSC14	mild	no	1	DK3	6471/2611 definite overlap
68A2-3;69A1-3	2611	Df(3L)vin5	severe	no	1	DK3	2611/2612 definite overlap
68C8-11;69B4-5	2612	Df(3L)vin7	severe	no	1	DK3	2612/5492 overlap not tested yet
69A4-5;69D4-6	5492	Df(3L)eyg[C1]	mild	no	1	DK3	5492/6456 defnite overlap
69D4-5;69F5-7	6456	Df(3L)BSC10	moderate	no	1	DK3
69F5-7;69F6-70A1						minimized gap defined by Bloomington	2 genes in gap; ED4486 deletes one (K.C.)
69F6-70A1;70A1-2	6457	Df(3L)BSC12	mild	no	1	DK3	6457/4366 definite overlap
70A1-2;70C3-4	4366	In(3LR)C190[L]Ubx[42TR]	moderate	no	3	DK3; screen BL stock; can't be balanced over TM3GFP	4366/3124 overlap not tested yet
70C1-2;70D4-5	3124	Df(3L)fz-GF3b	severe	no	1	DK3	3124/3126 definite overlap
70D2-3;71E4-5	3126	Df(3L)fz-M21	severe	no	1	DK3	3126/6551 defnite overlap
71C2-3;72B1-C1	6551	Df(3L)XG5	severe	no	1	DK3	6551/3640 definite overlap
71F1-4;72D1-10	3640	Df(3L)brm11	mild	no	1	DK3	3640/2993 definite overlap
72C1-D1;73A3-4	2993	Df(3L)st-f13	moderate	no	1	DK3	2993/2998 definite overlap
73A2;73C1	25123	Df(3LBSC561	severe	yes	1	replacement for 2998, a very severe DK3 stock
73B5;73E5	8098	Df(3L)ED4674	severe	yes	1	replacement for 2998, a very severe DK3 stock
73E1;74C3	24918	Df(3L)BSC414	moderate	yes	1	replacement for 2998, a very severe DK3 stock
74B2;74D2	7611	Df(3L)Exel6132	mild	yes	1	replacement for 2998, a very severe DK3 stock
74D1;75B11	8100	Df(3L)ED4710	very severe	yes	4	replacement for 2998, a very severe DK3 stock
74D3-75A1;75B2-5	6411	Df(3L)BSC8	moderate	no	1	DK3	6411/2608 definite overlap
75A6-7;75C1-2	2608	Df(3L)W10	severe	no	3	DK3; screen BL stock; can't be balanced over TM3GFP	2608/2990 definite overlap
75B8;75F1	2990	Df(3L)Cat	mild	no	3	DK3; screen BL stock; can't be balanced over TM3GFP; hard to identify Df/Df embryos
75F1;75F2						gap
75F2;76A1	8082	Df(3L)ED4782	mild	yes	1	DK3	8082/6754 definite overlap
75F10-11;76A1-5	6754	Df(3L)fz2	mild	no	3	DK3; screen BL stock; can't be balanced over TM3GFP; hard to identify Df/Df	6754/6646 definite overlap
76A7-B1;76B4-5	6646	Df(3L)BSC20	mild	no	3	DK3; screen BL stock; can't be balanced over TM3GFP; hard to identify Df/Df	6646/3617 definite overlap
76B1-2;76D5	3617	Df(3L)kto2	severe	no	3	DK3; screen BL stock; can't be balanced over TM3GFP; Df/Df has sim-like phenotype	3617/5126 definite overlap
76B4;77B	5126	Df(3L)XS533	severe	no	1	DK3	5126/2052 definite overlap
77A1;77D1	2052	Df(3L)rdgC-co2	mild	no	1	DK3	2052/3127 definite overlap
77B-C;77F-78A	3127	Df(3L)ri-79c	severe	no	1	DK3	3127/5878 definite overlap
77E1;77F1	24956	Df(3L)BSC452	very severe	yes	4	replacement for 5878, a very severe line; 27 kb gap to 24953
77F2;78C2	24953	Df(3L)BSC449	severe	yes	1	replacement for 5878, a very severe line
78A2;78C2	25116	Df(3L)BSC553	severe	yes	1	replacement for 5878, a very severe line
78C2;78D8	24923	Df(3L)BSC419	severe	yes	1	replacement for 5878, a very severe line
78C5-6;78E3-79A1	4430	Df(3L)Pc-2q	mild	no	1	DK3	4430/8101 overlap not tested yet
78D5;79A2	8101	Df(3L)ED4978	mild	yes	1	DK3; ~35 kb gap to 9700
79A3;79B3	9700	Df(3L)BSC223	mild	yes	1	fills a DK3 gap
79B2;79D1	23149	Df(3L)BSC249	mild	yes	1	fills a DK3 gap
79C1-3;79E3-8	4506	Df(3L)Ten-m-AL29	mild	no	1	DK3	4506/5951 definite overlap
79D3-E1;79F3-6	5951	Df(3L)HD1	mild	no	1	DK3	5951/6649 definite overlap
79E5-F1;80A2-3	6649	Df(3L)BSC21	mild	no	1	DK3
79C2;80A4	8089	Df(3L)ED230	mild	yes	1	fills a DK3 gap
80A4;80C2	8102	Df(3L)ED5017	mild	yes	1	fills a DK3 gap
80B1;80C1	8090	Df(3L)ED231	moderate	yes	4	fills a DK3 gap; redundant with 8102?
80C2;81F3-6						gap (includes centromere)
81F3-6;82F5-7	1518	Df(3R)ME15	mild	no	1	DK3	1518/4787 definite overlap
82F3-4;82F10-11	4787	Df(3R)3-4	mild	no	1	DK3	4787/5694 overlap not tested
82F8-10;83A1-3	5694	Df(3R)e1025-14	mild	no	1	DK3
82F8;83A4	8965	Df(3R)ED5156	mild	yes	1	fills part of a DK3 gap
83A4;83A6						gap; ~40 kb
83A6;83B6	7623	Df(3R)Exel6144	moderate	yes	1	DK3	7623/8103 definite overlap
83B4;83B6	8103	Df(3R)ED5177	mild	yes	1	DK3
83B6;83B7-C1						minimized gap defined by Bloomington; contains ~3 genes (K.C.)
83B7-C1;83C6-D1	7443	Df(3R)BSC47	mild	no	1	DK3	7443/1990 definite overlap
83C1-2;83D4-5	1990	Df(3R)Tpl10	mild	no	1	DK3;has two deficiencies
83D4-5;84A4-5	2934	Df(3R)Tpl9	severe	no	3	screen BL stock; can't be balanced over TM3GFP
83E1-2;84A5	2393	Df(3R)WIN11	severe	no	1	DK3	2393/1884 definite overlap
83E5;83F4	9620	Df(3R)BSC393	mild	yes	1	replacement for DK3 1884, a very severe line
83F1;84B2	24971	Df(3R)BSC467	very severe	yes	4	replacement for DK3 1884, a very severe line
84A5;84D9	1842	Df(3R)Antp17	severe	no	1	DK3
84C4;84E11	9201	Df(3R)ED5221	mild	yes	1	for screening DK3 1962/1968 region; both are undissectable
84E6;85A5	8682	Df(3R)ED5230	mild	yes	1	for screening DK3 1962/1968 region; both are undissectable
85A2;85A5	7628	Df(3R)Exel6149	moderate	yes	1	for screening DK3 1962/1968 region; both are undissectable
85A5;85B6	7629	Df(3R)Exel6150	severe	yes	1	for screening DK3 1962/1968 region; both are undissectable
85B1;85C2	25010	Df(3R)BSC506	severe	yes	1	for screening DK3 1962/1968 region; both are undissectable; ~30 kb gap to 7630
85C3;85C11	7630	Df(3R)Exel6151	mild	yes	1	for screening DK3 1962/1968 region; both are undissectable
85C11;85D2	7631	Df(3R)Exel6152	mild	yes	1	replacement for 6756, a very severe DK3 line
85D1;85D11	9204	Df(3R)ED5339	mild	yes	1	replacement for 6756, a very severe DK3 line
85D8-12;85E7-F1	1931	Df(3R)by10	severe	no	1	DK3	1931/7080 definite overlap
85F1-2;86C7-8	7080	Df(3R)BSC38	mild	no	1	DK3
86C7;86D7	7957	Df(3R)Exel7306	mild	yes	1	for screening DK3 3128 region; 3128 is undissectable
86D5;86D7	7958	Df(3R)Exel8152	mild	yes	1	for screening DK3 3128 region; 3128 is undissectable; ~40 kb gap to 7959
86D9;86E5	7959	Df(3R)Exel7308	severe	yes	1	for screening DK3 3128 region; 3128 is undissectable
86E5;86E11	7963	Df(3R)Exel8153	mild	yes	1
86E11;86E18						gap, 190 kb
86E18;87A1	7965	Df(3R)Exel7310	moderate	yes	1	substitute for part of 8920, 8029, which are vs; has midline crossing phenotype plus Fas2 on wrong cells
86F9;87B2	25018	Df(3R)BSC514	moderate	yes	2	substitute for part of 8920, 8029, which are vs; redundant with 7965, 7641; has midline crossing phenotype plus Fas2 on wrong cells
87A1;87B5	7641	Df(3R)Exel6162	mild	yes	1	substitute for part of 8920, 8029, which are vs; has midline crossing phenotype w/ longitudinal braiding
87B5;87B13	9206	Df(3R)ED5573	moderate	yes	1	substitute for part of 8920, 8029, which are vs
87B11-13;87E8-11	3007	Df(3R)ry615	severe	no	1	DK3
87C7;87F6	9088	Df(3R)ED5612	severe	yes	1	for screening DK3 1534 region; 1534 is undissectable and unbalanceable
87E3;87F6	9089	Df(3R)ED5613	mild	yes	2	for screening DK3 1534 region; 1534 is undissectable and unbalanceable; redundant with 9088, but better phenotype
87E3;88A4	8921	Df(3R)ED5623	severe	yes	1	for screening DK3 1534 region; 1534 is undissectable and unbalanceable
87F10;88C2	9279	Df(3R)ED5642	severe	yes	1	for screening DK3 1534 region; 1534 is undissectable and unbalanceable
88B1;88D3-4	3341	Df(3R)red1	moderate	no	1	for screening DK3 1534 region; 1534 is undissectable and unbalanceable
88D1;88D7	7742	Df(3R)Exel6275	mild	yes	1	for screening DK3 1534 region; 1534 is undissectable and unbalanceable
88D7;88E1	7652	Df(3R)Exel6173	mild	yes	1	for screening DK3 1534 region; 1534 is undissectable and unbalanceable; 30 kb gap to 24138
88E2;88E5	24138	Df(3R)ED10566	mild	yes	1	fills part of a DK3 gap
88E5;88E7-13						gap
88E7-13;89A1	383	Df(3R)ea	severe?	no	3	DK3; screen BL stock; can't be balanced over TM3GFP	383/756 definite overlap
88F9-89A1;89B9-10	756	Df(3R)sbd105	mild	no	1	DK3	756/1920 definite overlap
89B5;89C2-7	1920	Df(3R)sbd104	severe	no	3	DK3; screen BL stock; can't be balanced over TM3GFP	1920/1467 definite overlap
89B7-8;89E7	1467	Df(3R)P115	severe	no	3	DK3; has Dp; screen in an F2 cross to TM3GFP;only 1/4 of non-GFP embryos will be Df/Df	14674431 definite overlap
89C1-2;89E1-2	3483	Df(3R)P10	moderate	no	1	covers part of 1467 and is easier to screen as it can be balanced over TM3GFP
89E1;89E5	3673	Df(3R)P9	moderate	no	3	has Dp; screen in outcross to TM3GFP
89E1-F4;91B1-B2	4431	Df(3R)DG2	severe	no	3	DK3; screen BL stock; can't be balanced over TM3GFP	4431/3011 definite overlap
90F1-F4;91F5	3011	Df(3R)Cha7	moderate	no	1	DK3
91C5;91F4	8683	Df(3R)ED5911	moderate	yes	2	redundant with 3011?
91F4;91F12						gap; ~60 kb; defined by 24139 (91D4;92A11) which is marginally dissectable
91F12;92B3	8922	Df(3R)ED5942	mild	yes	1	for screening DK3 3012 region; 3012 is undissectable
92A11;92E2	9209	Df(3R)ED6025	severe	yes	1	for screening DK3 3012 region; 3012 is undissectable
92B3;92F13	4962	Df(3R)H-B79	mild	no	1	DK3
92E2;92F1	7664	Df(3R)Exel6185	mild	yes	2	redundant with 4962?
						there may or may not be a gap between H-B79 and BSC43 (K.C.)	BSC124/BSC41 fill gap, if it exists (K.C.)
92F7-93A1;93B3-6	7413	Df(3R)BSC43	mild	no	1	DK3	7413/3340 definite overlap
93B;94A3-8	2425	Df(3R)e-N19	moderate	no	1	DK3	2425/2586 definite overlap
93B6-7;93D2	3340	Df(3R)e-R1	moderate	no	1	DK3	3340/2425 definite overlap
93D1;93F6-8	5805	Df(3R)e-H4	moderate	no	2	may be redundant with 2425
94A3-4;94D1-4	2586	Df(3R)23D1	severe	no	1	DK3	2586/8491 overlap not tested yet
94D2-10;93E1-6	8491	Df(3R)BSC55	moderate	no	1	DK3	8491/8593 definite overlap
94E1-2;94F1-2	8583	Df(3R)BSC56	severe	no	1	DK3
94F1;95A4	7673	Df(3R)Exel6194	mild	yes	1	may fill in part of a gap
						minimized gap defined by Bloomington;contains ~4 genes (K.C.)	using Exel9012 rather than BSC56 reduces gap (K.C.)
95A1-4;95A8-B1	9497	Df(3R)BSC137	mild	no	1	DK3
95A4;95B1	7674	Df(3R)Exel6195	mild	yes	1	DK3	7674/4940 definite overlap
95A5-7;95C10-11	4940	Df(3R)mbc-30	severe	no	1	DK3	4940/2585/7992 definite overlaps
99A5-7;95D6-11	2585	Df(3R)mbc-R1	mild	no	1	DK3
95B1;95D1	7992	Df(3R)Exel9014	moderate	yes	1	DK3	7992/2585/7675 definite overlaps
95C12;95D8	7675	Df(3R)Exel6196	mild	yes	1	DK3	7675/7676 definite overlap
95D7-11;95F15	4432	Df(3R)crb-F89-4	mild	no	1	DK3	4432/7676 definite overlap
95D8;95E5	7676	Df(3R)Exel6197	mild	yes	2	redundant with 4432?
95E5;95F8	7677	Df(3R)Exel6198	mild	yes	2	redundant with 4432?
95F15;96A2						unscreenable region; defined by 4432, 7948, and 7993 (95F8;96A6), which is undissectable
96A2;96A13	7948	Df(3R)Exel7357	mild	yes	1	for screening DK3 2363/3468 region; both are undissectable	9211 (96A7;C3) also undissectable
96A2-7;96A21-25	1972	Df(3R)XS	moderate	no	1	for screening DK3 2363/3468 region; both are undissectable
96A20;96B4	7679	Df(3R)Exel6200	mild	yes	1	for screening DK3 2363/3468 region; both are undissectable
96B2;96B20	24344	Df(3R)BSC318	mild	yes	1	for screening DK3 2363/3468 region; both are undissectable
96B15;96C2	24998	Df(3R)BSC494	mild	yes	1	for screening DK3 2363/3468 region; both are undissectable
96C2;96C4	7680	Df(3R)Exel6201	mild	yes	1	for screening DK3 3468 region; 3468 is undissectable
96C4;96C5	7994	Df(3R)Exel9056	mild	yes	1	for screening DK3 3468 region; 3468 is undissectable	7680 & 7994 may be contiguous (no gap)
96C5;96D1						gap; ~80 kb
96D1;96E2	7681	Df(3R)Exel6202	mild	yes	1	DK3	7681/7682 definite overlap
96E2;96E6	7682	Df(3R)Exel6203	mild	yes	1	DK3; ~600 kb gap to 25000, next line that's not very severe
96E6;96F9						gap+unscreenable; 9500(96F1;F10) is undissectable
96F9;97A6	7683	Df(3R)Exel6204	very severe	yes	4	substitute for part of DK3 5601, a very severe line
97A1;97B2	25016	Df(3R)BSC512	mild	yes	1	fills in part of 7683, which is vs
97A6;97D4	25000	Df(3R)BSC496	mild	yes	1	substitute for part of DK3 5601, a very severe line
97A;98A1-2	1910	Df(3R)Tl-P	moderate	no	1	DK3	1910/823 definite overlap
97E3;98A5	823	Df(3R)D605	mild	no	1	DK3
97F1-2;98A	9529	Df(3R)IR16	moderate	no	1	DK3
98A4;98B5	25002	Df(3R)BSC498	mild	yes	1	fills a DK3 gap; ~30 kb gap to 24964
98B6;98D2	24964	Df(3R)BSC460	mild	yes	1	fills a DK3 gap
98C4;98D6	7726	Df(3R)Exel6259	mild	yes	1	fills part of a DK3 gap
98D6;98E1	7687	Df(3R)Exel6209	mild	yes	1	fills part of a DK3 gap
98E1;98F5	7688	Df(3R)Exel6210	mild	yes	1	for screening DK3 430 region; 430 is undissectable
98F5;98F6	7689	Df(3R)Exel6211	severe	yes	1	for screening DK3 430 region; 430 is undissectable
98F6;99A1-2						gap+unscreenable;8961(98F12;99B2) and 7690(99A1; 99A5) are undissectable
99A1-2;99B6-11	669	Df(3R)Dr-rv1	moderate	no	1	DK3	669/3547 definite overlap
99B5;99C2	25075	Df(3R)BSC547	moderate	yes	1	~50 kb gap to 25075
99C5;99D3	25695	Df(3R)BSC620	mild	yes	1	~200 kb gap to 25007
99E3;99F6	25007	Df(3R)BSC503	moderate	yes	1
99F4;100A2	25008	Df(3R)BSC504	severe	yes	1	~100 kb gap to 24142
100A2;100A5						gap
100A5;100B1	24142	Df(3RED6346	severe	yes	1
100B1;100C1	26847	Df(3R)BSC749	mild	yes	1
100B5;100C4	27365	Df(3R)BSC793	mild	yes	1
100B4;100B8	7697	Df(3R)Exel6219	mild	yes	1	substitute for part of DK 3546, but no longer available; so have a ~10 kb gap between 100C4 and 100C7
100C7;100E3	24143	Df(3R)ED6361	severe	yes	1
100E1;100F5	24516	Df(3R)ED50003	mild	yes	1
4th chromosome
101E;102B	9433	Df(4)M101-62f	severe?	no	4	screen BL stock; Df/Df seems to have phenotype
101F2-102A1;102A3	1082	Df(4)M101-63a	mild?	no	4	screen BL stock; can't identify Df/Df
102A3;102B1	8067	Df(4)ED6366	mild?	yes	4	screen BL stock; can't identify Df/Df; redundant with 9422
102A3;102B8	9422	Df(4)ED6369	mild?	yes	4	screen BL stock; Df/Df seems to have phenotype
102B6;102C2	9579	Df(4)ED6380	mild?	yes	4	screen BL stock; can't identify Df/Df
<102C2;102C2-D2>	7082	Df(4)J2	mild?	no	4	screen BL stock; can't identify Df/Df
102E2;102E10	1197	Df(4)38	mild?	no	4	screen BL stock; can't identify Df/Df
102E2-7;102E-F2	759	Df(4)G	moderate?	no	4	screen BL stock; Df/Df seems to have phenotype
