# Supplementary material for: Systematic Screening of Drosophila Deficiency Mutations for Embryonic Phenotypes and Orphan Receptor Ligands
Source: PLoS One. 2010 Aug 19;5(8):e12288. doi: 10.1371/journal.pone.0012288 (PMC2924397; doi:10.1371/journal.pone.0012288)
Supplement: Table S3 — Headings for columns A and B are self-evident. ‘Notes’ (Column C) contains information about the phenotype of the Df such as the affected motor pathway, muscle defect, or Dfs which are developmentally delayed. (0.03 MB XLS) [file pone.0012288.s003.xls]

## Sheet: Sheet1
Stock#	Df Name	Notes
24998	Df(3R)BSC494	Possible Sna
5420	Df(2L)Dwee1-W05	possible Sna
7809	Df(2L)Exel7038	possible SNa and SNc
6146	Df(2R)PC66	possible Sna and SNc
6778	Df(2R)02B10W-08	Possible SNa fuzzy, branchy
939	Df(1)dm75e19	possible SNa phenotype
7414	Df(2R)BSC44	possible SNa phenotype
5680	Df(2R)robl-c	possible SNa phenotype
7891	Df(2R)Exel7150	possible SNa phenotype
8061	Df(3L)ED210	possible SNa phenotype
7593	Df(3L)Exel6144	possible SNa phenotype
7664	Df(3R)Exel6185	possible SNa phenotype
4393	Df(3L)XD198	SNa Phenotype
7413	Df(3R)BSC43	SNa Phenotype
6117	Df(2L)J1	SNa Phenotype
6609	Df(2R)BSC19	SNa Phenotype
3520	Df(2R)Jp8	SNa phenotype, SNc phenotype
6755	Df(3L)BSC23	SNa phenotype, SNc phenotype
4500	Df(3L)Scf-R6	ISNb frequent stalls, possible SNa
2986	Df(1)Pgd35	ISNb stalls, delay, SNa defect
7853	Df(2L)Exel7080	ISNb bypass
7550	Df(2R)Exel6068	ISNb stalls
7145	Df(2R)BSC39	possible ISNb
7886	Df(2R)Exel7142	possible ISNb bypass
9175	Df(2L)ED1317	SNc missing, ISNb loops
7566	Df(3L)Exel6087	ISN delay, ISNb stalls
25737	Df(1)BSC647	ISN stall, ISNb club shaped
1567	Df(2L)JS17	ISN
3638	Df(2L)net-PMF	ISN delay
9340	Df(2L)ED1466	ISN simple
7908	Df(2R)Exel7178	ISN simple, fuzzy
946	Df(1)N73	ISN stall
7412	Df(3R)BSC42	ISN stalls
7730	Df(3R)Exel6263	ISN stalls
7819	Df(2L)Exel7046	ISN stalls
7680	Df(3R)Exel6201	possible ISN phenotype
7521	Df(2L)Exel6038	possible ISN phenotype, defasciculated all over
8835	Df(2L)BSC110	Possible SNc phenotype
6244	Df(2L)TE35BC-24	Possible SNc phenotype
7896	Df(2R)Exel7162	Possible SNc phenotype
6965	Df(2L)BSC31	Possible SNc phenotype, fibers thin
823	Df(3R)D605	No axonal branching; removes sidestep
2400	Df(3L)R-G7	Defects in all pathways
7929	Df(3L)Exel8104	Defects in all pathways
6457	Df(3L)BSC12	Defects in all pathways
3689	Df(1)18.1.15	Defects in all pathways
7443	Df(3R)BSC47	Defects in all pathways
8702	Df(3L)ED4414	Defects in all pathways
8475	Df(2R)Nipped-D	Defects in all pathways
1039	Df(1)RK4	Muscle Defect
1541	Df(3L)66C-G28	Muscle Defect
7948	Df(3R)Exel7357	Muscle Defect
8672	Df(2L)BSC106	Muscle Defect
7531	Df(2L)Exel6049	Muscle Defect
7544	Df(2R)Exel6062	Muscle Defect
5951	Df(3L)HD1	Muscle Defect
8898	Df(1)ED7170	Muscle Defect
6283	Df(2L)BSC4	Muscle Defect
4966	Df(2R)w45-30n	Muscle Defect
4430	Df(3L)Pc-2q	Muscle Defect
9186	Df(2L)ED353	Muscle Defect
9503	Df(2L)BSC143	Muscle Defect
7497	Df(2L)Exel6011	Muscle Defect
7627	Df(3R)Exel6148	Muscle Defect
1007	Df(2R)nap9	Muscle Defect
8033	Df(1)ED6957	Muscle Defect
4741	Df(1)B25	Muscle Defect
933	Df(1)A94	Muscle Defect
7498	Df(2L)Exel6012	Muscle Defect
941	Df(1)HC244	Muscle Defect
3591	Df(2R)Np5	Muscle Defect
6471	Df(3L)BSC14	Muscle Defect
6867	Df(3L)BSC27	Muscle Defect
140	Df(2L)TrfC6R31	Developmental Delay
6478	Df(2L)BSC17	Developmental Delay
7879	Df(2R)Exel7135	Developmental Delay
7441	Df(2R)BSC45	Developmental Delay
945	Df(1)C149	Developmental Delay
6964	Df(3L)BSC33	Developmental Delay
5492	Df(3L)eyg[C1]	Developmental Delay
2052	Df(3L)rdgC-co2	Developmental Delay
6649	Df(3L)BSC21	Developmental Delay
7802	Df(2L)Exel7029	Strange 1D4 pattern
